# Supplementary material for: Case Report: A case of severe mosquito bite allergy in an elderly patient
Source: Front Immunol. 2026 Apr 22;17:1789094. doi: 10.3389/fimmu.2026.1789094 (PMC13144155; doi:10.3389/fimmu.2026.1789094)
Supplement: Supplementary file 1 [file Table1.xlsx]

## Sheet: Sheet1
Supplementary Table 1. Timeline of clinical manifestations, available laboratory parameters, and treatment over the 2-year follow-up.
Timepoint	Clinical Manifestations	WBC count (×10^9/L)	Lymphocyte count (×10^9/L)	PLT count (×10^9/L)	EBV DNA (copies/mL)	NK-cell count (×106/L)	Ferritin (ng/mL)	Treatment Adjustments
Baseline (Admission)	Intermittent fever (37.8°C), severe bite-triggered skin ulcerations	8.46	6.83	72	8483	5223.32	1427	Prednisone 30 mg/day, MTX 10 mg/week, Ganciclovir 600 mg/day
Week 2	Systemic symptoms resolved, skin lesions improved	8.15	6.21	78	NA	NA	1210	Prednisone tapered to 25 mg/day, MTX 10 mg/week, Valaciclovir 600 mg/day
Week 4	No systemic symptoms, skin lesions substantially improved	8.04	6.03	74	NA	NA	NA	Prednisone tapered to 15 mg/day, MTX 10 mg/week, Valaciclovir 600 mg/day
Week 8	No systemic symptoms, skin lesions substantially improved	8.21	5.61	75	NA	NA	NA	MTX 10 mg/week
Year 1	No systemic symptoms, recurrent localized skin flares in summer	8.17	5.42	70	NA	NA	NA	MTX 10 mg/week
Year 2	No systemic symptoms, recurrent localized skin flares in summer	8.06	5.39	71	NA	NA	NA	MTX 10 mg/week
Abbreviations: WBC, white blood cell; PLT, platelets; NA, Not Available.
